# Supplementary material for: Suppression of Hydroxycinnamate Network Formation in Cell Walls of Rice Shoots Grown under Microgravity Conditions in Space
Source: PLoS One. 2015 Sep 17;10(9):e0137992. doi: 10.1371/journal.pone.0137992 (PMC4574559; doi:10.1371/journal.pone.0137992)
Supplement: S1 Table — Peroxidase genes with a fluorescence intensity of more than 10,000 are shown. Data are means ± SE from four independent samples. *, **Mean values significantly different between on-orbit 1 g and microgravity conditions on day 4 and day 5.6, respectively (Student's t-test, P < 0.05). (XLS) [file pone.0137992.s003.xls]

## Sheet: Sheet1
			Expression level (Fluorescence intensity, x 1000)
	Prx No.	RAP ID	4 d, 1 g	5.6 d, 1 g	4 d, m g	5.6 d, m g
	2	Os01g0205900	39.7±2.4	29.0±2.0	40.5±2.0	22.3±0.9**
	4	Os01g0270300	47.2±4.5	44.4±2.3	30.5±1.9*	34.0±2.8**
	11	Os01g0294700	14.6±1.3	65.8±3.7	22.7±2.2*	60.4±3.6
	15	Os01g0327100	3.3±0.5	12.8±1.2	4.6±0.4	13.1±1.1
	16	Os01g0327400	5.5±0.3	12.5±1.2	6.2±0.5	12.9±1.0
	20	Os01g0962700	15.2±0.9	33.7±2.2	19.9±1.0*	29.1±2.5
	27	Os02g0236600	10.1±0.6	14.9±0.9	12.4±0.7*	13.0±0.6
	32	Os02g0833900	30.2±2.0	34.7±1.6	33.2±3.3	29.5±0.3
	33	Os03g0121200	26.4±1.6	43.9±1.3	31.7±2.7	37.7±1.6**
	39	Os03g0234900	10.0±0.6	20.1±0.4	12.6±0.6*	16.9±1.9
	59	Os04g0688100	44.5±4.2	54.9±6.3	36.4±2.1	34.4±6.3
	65	Os05g0134400	77.6±6.0	130.1±5.9	95.4±6.8	113.9±3.6
	71	Os05g0135500	20.6±2.2	47.1±2.6	25.2±2.2	44.3±4.2
	75	Os05g0499400	8.6±0.4	19.3±0.9	9.4±0.4	16.4±1.6
	77	Os06g0274800	5.2±0.2	17.4±0.6	5.2±0.4	17.1±0.7
	86	Os06g0547400	1.9±0.3	24.5±0.8	2.5±0.3	21.8±0.8
	89	Os06g0681600	7.2±0.4	18.2±0.5	10.1±0.7*	16.7±0.7
	90	Os06g0695500	6.1±0.5	11.7±0.4	7.1±0.4	9.7±0.6**
	97	Os07g0104100	7.9±0.3	9.6±0.4	10.5±0.5*	8.7±0.9
	111	Os07g0677200	0.9±0.2	13.2±2.7	0.4±0.1	11.4±2.8
	115	Os07g0677600	3.7±0.6	10.8±0.6	3.9±0.4	9.5±0.7
	116	Os07g0694300	42.4±2.2	28.2±2.6	48.1±1.9	25.1±1.4
	125	Os10g0109300	57.7±2.7	123.7±3.7	65.1±3.0	98.1±6.6**
	128	Os10g0536700	21.0±1.1	31.4±0.4	23.7±1.3	31.8±1.8
	137	Os12g0191500	14.6±1.0	17.8±0.6	24.8±1.2*	15.7±5.2
