# Supplementary material for: Suppression of Hydroxycinnamate Network Formation in Cell Walls of Rice Shoots Grown under Microgravity Conditions in Space
Source: PLoS One. 2015 Sep 17;10(9):e0137992. doi: 10.1371/journal.pone.0137992 (PMC4574559; doi:10.1371/journal.pone.0137992)
Supplement: S2 Table — Genes involved in lignin formation in rice plants were selected from the Oryzabase (http://www.shigen.nig.ac.jp/rice/oryzabase/). The expression levels of genes were analyzed using the values of fluorescence intensities obtained through a microarray analysis. Data are means ± SE from four independent samples. *, **Mean values significantly different between on-orbit 1 g and microgravity conditions on day 4 and day 5.6, respectively (Student's t-test, P < 0.05). C4H, Cinnamate 4-hydroxylase; C3H, Coumarate 3-hydroxylase; COMT. Caffeate O-methyltransferase; CCoAOMT, Caffeoyl CoA O-methyltransferase; F5H, Ferulate 5-hydroxylase; 4CL, 4-Coumarate:CoA ligase; CCR, Cinnamoyl-CoA reductase; CAD, Cinnamyl alcohol dehydrogenase. (XLS) [file pone.0137992.s004.xls]

## Sheet: Sheet1
			Expression level (Fluorescence intensity, x 1000)
	Genes	RAP ID	4 d, 1 g	5.6 d, 1 g	4 d, m g	5.6 d, m g
	C4H1	Os02g0467600	0.3±0.0	1.1±0.1	0.3±0.1	1.5±0.2
	C4H2	Os05g0320700	1.1±0.1	1.3±0.1	0.9±0.0	1.5±0.1
	C3H1	Os05g0494000	18.2±0.6	17.9±1.4	15.4±0.6*	21.0±0.2
	COMT1	Os08g0157500	163.0±9.3	267.0±17.8	157.6±7.7	284.6±6.8
	CCoAOMT1	Os08g0498400	19.8±0.6	19.8±1.4	21.0±1.2	22.5±1.4
	CCoAOMT2	Os08g0498100	96.9±5.1	105.1±5.4	85.7±3.5	111.6±3.9
	CCoAOMT3	Os06g0165800	2.0±0.1	2.3±0.2	1.7±0.1	3.0±0.1**
	F5H1	Os10g0512400	1.5±0.1	2.1±0.3	1.2±0.1	2.3±0.2
	4CL1	Os08g0245200	1.8±0.1	4.1±0.5	1.4±0.1*	5.2±0.5
	4CL2	Os02g0697400	0.6±0.1	1.0±0.1	0.5±0.0	1.1±0.1
	4CL3	Os02g0177600	3.0±0.3	5.6±0.6	2.5±0.2	6.9±0.5
	4CL4	Os06g0656500	8.8±0.6	11.1±1.5	7.1±0.4	14.5±0.4
	4CL5	Os08g0448000	0.2±0.0	0.9±0.1	0.3±0.0	1.0±0.1
	CCR1	Os08g0441500	55.9±1.6	69.5±5.1	57.5±0.9	83.2±3.5
	CCR2	Os09g0419200	2.7±0.2	10.9±1.1	2.2±0.2	10.7±1.3
	CCR3	Os02g0180700	2.9±0.1	3.1±0.3	2.8±0.1	3.9±0.2
	CAD1	Os10g0194200	3.0±0.1	3.0±0.2	2.8±0.2	3.4±0.1
	CAD2	Os02g0187800	33.2±1.9	72.2±6.9	29.9±1.4	84.9±4.6
	CAD3	Os10g0430200	1.0±0.1	3.2±0.2	1.3±0.2	3.5±0.2
	CAD4	Os11g0622800	1.3±0.0	1.0±0.1	1.4±0.1	1.3±0.0
	CAD5	Os08g0270400	1.0±0.1	1.0±0.1	1.3±0.0	1.2±0.1
	CAD6	Os04g0229100	5.2±0.2	14.3±2.0	5.3±0.2	18.1±0.6
	CAD7	Os04g0612700	1.1±0.0	0.4±0.1	1.1±0.1	0.7±0.1
	CAD8A	Os09g0399800	4.4±0.6	21.7±4.2	8.3±2.1	26.4±2.6
	CAD8B	Os09g0400000	2.5±0.2	2.9±0.1	2.4±0.1	3.3±0.1**
	CAD8C	Os09g0400300	2.2±0.1	2.0±0.2	2.1±0.1	2.4±0.0
